# Supplementary material for: Patterns of Herbivory in Neotropical Forest Katydids as Revealed by DNA Barcoding of Digestive Tract Contents
Source: Diversity (Basel). Author manuscript; Available in PMC 2022 Apr 1. (PMC8974511; doi:10.3390/d14020152)
Supplement: Supplemental materials [file NIHMS1784086-supplement-Supplemental_materials.zip]

Archive with 10 entries (10 files):
- FigureS1.jpg
- __MACOSX/._FigureS1.jpg
- Table_S1.docx
- __MACOSX/._Table_S1.docx
- Table_S2.docx
- __MACOSX/._Table_S2.docx
- Table_S3.docx
- __MACOSX/._Table_S3.docx
- Gut sequence data.fasta
- __MACOSX/._Gut sequence data.fasta
