# Supplementary material for: Patterns of Herbivory in Neotropical Forest Katydids as Revealed by DNA Barcoding of Digestive Tract Contents
Source: Diversity (Basel). Author manuscript; Available in PMC 2022 Apr 1. (PMC8974511; doi:10.3390/d14020152)
Supplement: Supplemental materials [file NIHMS1784086-supplement-Supplemental_materials.zip › Gut sequence data.fasta]

>1243_RBC-RBC_FORWARD.ab1 rbcL chloroplast region
gactataaattgacttattatactcctgactatataaccaaagatactgatatnnnngcagcattccgagtaactcctcaacctggagttccacccgaggaagcaggggctgcggtagctgcggaatcttctactggtacatggacaactgtgtggaccgatgggcttaccagccttgatcgttacaaaggacgatgctacaacattgagcccgttgctggagaagaaaatcaatatatatgttatgtagcttaccctttagacctttttgaagaaggttctgttactaacatgtttacttccattgtgggtaatgtatttgggttcaaagccctgcgcgccctacgtctagaggatctacgaatccctaccgcgtatataaaaactttccaaggaccaccgcatgggatccaagttgagagagataaattgaataagtatggccgtcccctattgggatgtactattaaaccaaaattaggtttatccgctaagaactacggtagagctgtttatgaatgtctacgtggtg
>1263_RBC-RBC_FORWARD.ab1 rbcL chloroplast region
gantataaattgacttattatactcctgactatataaccaaagatactgnnnnnnnngcagcattccgagtaactcctcaacctggagttccacccgaggaagcaggggctgcggtagctgcggaatcttctactggtacatggacaactgtgtggaccgatgggcttaccagccttgatcgttacaaaggacgatgctacaacattgagcccgttgctggagaagaaaatcaatatatatgttatgtagcttaccctttagacctttttgaagaaggttctgttactaacatgtttacttccattgtgggtaatgtatttgggttcaaagccctgcgcgccctacgtctagaggatctacgaatccctaccgcgtatataaaaactttccaaggaccaccgcatgggatccaagttgagagagataaattgaataagtatggccgtcccctattgggatgtactattaaaccaaaattaggtttatccgctaagaactacggtagagctgtttatgaatgtctacgtggtg
>1604_RBC-RBC_FORWARD.ab1 rbcL chloroplast region
gactataaattgacttattatactcctgactatataaccaaagatactgatatcttggcagcattccgagtaactcctcaacctggagttccacccgaggaagcaggggctgcggtagctgcggaatcttctactggtacatggacaactgtgtggaccgatgggcttaccagccttgatcgttacaaaggacgatgctacaacattgagcccgttgctggagaagaaaatcaatatatatgttatgtagcttaccctttagacctttttgaagaaggttctgttactaacatgtttacttccattgtgggtaatgtatttgggttcaaagccctgcgcgccctacgtctagaggatctacgaatccctaccgcgtatataaaaactttccaaggaccaccgcatgggatccaagttgagagagataaattgaataagtatggccgtcccctattgggatgtactattaaaccaaaattaggtttatccgctaagaactacggtagagctgtttatgaatgtctacgtggtg
>4068_matk-matkF.ab1 matK chloroplast region
tctttttttttgaggacccgctgtgntnatgagaaagatttctgcatatacgcncaaatcggncaataatatcaaaatcggaggaatcagcccgggtcggcttactaatgggatgcccccaggtgttacaaaaccgcgccttactcaatgatccaatctnaggaataattggaacggttgtatcgaacttcttcatagtcttatctatgataaatgaattttctagcatttgactccgtaccaacaaaggatttagtcgcacactggaaagataacccaaaaaattgatagaatgcttgtagaagtgctttatatgaacccttaccggttgagaccacatgtgaaaatgcgattgccagaaattgacaaggtaatatttccatttattcatcanaagaggcgtatcctttgaagacagaatggattttcctttatatttaacataatgcatgaaaggatccttgaacaaacataagatgtcctgaaaataaaaatcattagccaagacttcgacaagatgttctactcttcgatagaaatatattcgctcaagaaggattccagaagatgttgatcgtaaatganaagattggttacgganaaaaaagaagatggattcatattcncatacatgagaattatataggaacaagaataatcttgaatt
>4068_rbc-rbc.ab1 rbcL chloroplast region
gactataaattgacttattatactcctgactatataaccaaagatactgatatcttggcagcattccgagtaactcctcaacctggagttccacccgaggaagcaggggctgcggtagctgcggaatcttctactggtacatggacaactgtgtggaccgatgggcttaccagccttgatcgttacaaaggacgatgctacaacattgagcccgttgctggagaagaaaatcaatatatatgttatgtagcttaccctttanacctttttgaagaaggttctgttactaacatgtttacttccattgtgggtaatgtatttgggttcaaagccctgcgcgccctacgtctagaggatctacgaatccctaccgcgtatataaaaactttccaaggaccaccgcatgggatccaagttgagagagataaattgaataagtatggccgtcccctattgggatgtactattaaaccaaaattaggtttatccgctaanaactacggtagagctgtttatgaatgtctacgtggt
>4073_matk-matkF.ab1 matK chloroplast region
tcttttttttagaggtcccgctgnnncaatnngaanctttccgcatatacgcaaaaatttgntcnatnatatcaaatcggaggaatccccccgggttcggcttactaatgggaagcccccaggtgttacaaatccgcgccttactcaatgatccnntcnnaggagtaattggaacggntgtatcgaacttcttcttagtcttatctatgaaaaatgaattttccagcttttgactccgnaccntttttggatttagtcccacactggaaagataacccagaaaattgatngaatgcttgtaaaaatgctttatatgaacccttaccggttgagaccacatgtgaaaatgcgattgccacaaattgaccccgtaatatttccatttattcntcncaagaagcgtatcctttgaagacngaatggattttcctttatatttaacataatgcatgaaaggatccttgannnaacataanangtccngaaaataaaaatcattagccnanacttcnacnagatgttctactcnncnatagaaatatatncnctcaaganngattccagaagatgttgatcgtanatganaagattgcttacggagaaaantganganggantcntattcncatacatgagaattata
>4073_rbc-rbc.ab1 rbcL chloroplast region
gactataaattgacttattatactcctgactatataaccaaagatactgatatcttggcagcattccgagtaactcctcaacctggagttccacccgaggaagcaggggctgcggtagctgcggaatcttctactggtacatggacaactgtgtggaccgatgggcttaccagccttgatcgttacaaaggacgatgctacaacattgagcccgttgctggagaagaaaatcaatatatatgttatgtagcttaccctttagacctttttgaagaaggttctgttactaacatgtttacttccattgtgggtaatgtatttgggttcaaagccctgcgcgccctacgtctagaggatctacgaatccctaccgcgtatataaaaactttccaaggaccaccgcatgggatccaagttgagagagataaattgaataagtatggccgtcccctattgggatgtactattaaaccaaaattaggtttatccgctaagaactacggtagagctgtttatgaatgtctacgtggtg
>4083_rbc-rbc.ab1 rbcL chloroplast region
tataaattgacttattatactcctgactatataaccaaagatactgatatcttggcagcattccgagtaactcctcaacctggagttccacccgaggaagcaggggctgcggtagctgcggaatcttctactggtacatggacaactgtgtggaccgatgggcttaccagccttgatcgttacaaaggacgatgctacaacattgagcccgttgctggagaagaaaatcaatatatatgttatgtagcttaccctttagacctttttgaagaaggttctgttactaacatgtttacttccattgtgggtaatgtatttgggttcaaagccctgcgcgccctacgtctagaggatctacgaatccctaccgcgtatataaaaactttccaaggaccaccgcatgggatccaagttgagagagataaattgaataagtatggccgtcccctattgggatgtactattaaaccaaaattaggtttatccgctaagaactacggtagagctgtttatgaatgtctac
>4002_matk-matkF.ab1 matK chloroplast region
atatattttattcgatacaaactctttttttttgaagatccactgtgataatgagaaagatttctgcatatacgcacaaatcggtcaataatatcagaatcggaggaatcggcccacgtcggcttactaatgggatgccctaatgtgttacaaaatttcgcgttagacaatgatccaatgagagaaataattggaattcttgtatccaacttcttcatagcattatctattataaatgaattttctagcatttgactccgtaccactgaaggatttaatcgcacacttgaaagatagcccagaaagtcgagagaatatttagataattgatttatacggactcttcctgattgagaccacatgtaaaaataatattgccataaatcgacaaagtaatatttccacttattcatcagaagagacgtatcttttgaggccagaattgcctttccttgatacctaataaaatgtatgaaagggtctttgaacaaccataggttgttctgaaaatcattataaaagacttctacaagatactctatttttccatagaaataaattcgttcaagaaagactccagaagatgttgatcgtaaatgagaagactggttacggagaaaaaggaaaatggattcgtattcacatgcatgagaattatataggaacaagaataatcttggattaaaaatcgaaatagatttctttggagtaataaaactcttcaaattacaatactcgtagagagagaaccgtaataaatgcaaagaanaagcatcttt
>4002_rbc2-rbc.ab1 rbcL chloroplast region
ggtgttaaagagtataaattgacttattatactcctgaatatgaagtcaaagatactgatatcttggcagccttccgagtaactcctcaacccggagttccgcctgaggaagcaggggccgcggtagctgctgaatcttctactggtacatggacaaccgtgtggaccgatgggcttaccagccttgatcgttacaaagggcgatgctacgacattgagcccgttgctggagaagaaaatcaatatatatgttatgtagcttaccccttagacctttttgaagaaggttctgttactaacatgtttacttccattgtgggtaatgtatttgggttcaaagccctgcgcgctctacgtctagaggatctgcgaatccctacttcttatactaaaactttccaaggcccgcctcatggcatccaggttgaaagagataaattgaacaagtacggtcgccccctattaggatgtactattaaacctaaattggggttatccgctaagaactacggtagagcagtttatgaatgtctacgtggtg
>4007_rbc-rbc.ab1 rbcL chloroplast region
tggtgttnagagtataaattgacttattatactcctgaatatgaagtcaaagatactgatatcttggcagccttccgagtaactcctcaacccggagttccgcctgaggaagcaggggccgcggtagctgctgaatcttctactggtacatggacaaccgtgtggaccgatgggcttaccagccttgatcgttacaaagggcgatgctacgacattgagcccgttgctggagaagaaaatcaatatatatgttatgtagcttaccccttagacctttttgaagaaggttctgttactaacatgtttacttccattgtgggtaatgtatttgggttcaaagccctgcgcgctctacgtctagaggatctgcgaatccctacttcttatactaaaactttccaaggcccgcctcatggcatccaggttgaaagagataaattgaacaagtacggtcgccccctattangatgtactattaaacctaaattggggttatccgctaagaactacggtagagcagtttatgaatgtctacgtggtg
>4080_matk-matkF.ab1 matK chloroplast region
atatattttatttgatacaaactctttttttttgaagatccactgtgataatgagaaagatttctgcatatacgcacaaatcggtcaataatatcagaatcggaggaatcggcccacgtcggcttactaatgggatgccctaatgtgttacaaaatttcgctttagacaatgatccaatgagagaaataattggaattcttgtatccaacttcttcatagcattatctattataaatgaattttctagcatttgactccgtaccactgaaggatttaatcgcacacttgaaagatagcccagaaagtcgagagaatatttagataattgatttatacggactcttcctgattgagaccacatgtaaaaataatattgccataaatcgacaaagtaatatttccacttattcatcagaagagacgtatcttttgaggccagaattgcctttccttgatacctaataaaatgtatgaaagggtctttgaacaaccataggttgttctgaaaatcattataaaagacttctacaagatactctatttttccatagaaaaaaattcgttcaagaaaggctccagaagatgttgatcgtaaatgagaagattggttacggagaaaaaggaaaatggattcgtattcacatgcatgagaattatataggaacaagaataatcttggattaaaaatcgaaatagatttctttggagtaataaaactcttcaaantacaatactcgtagagagagaaccgtaataaatgcaaagaanaagcatcttttacccagta
>4080_rbc-rbc.ab1 rbcL chloroplast region
ctggtgttnaagagtataaattgacttattatactcctgaatatgaagtcaaagatactgatatcttggcagccttccgagtaactcctcaacccggagttccgcctgaagaagcaggggccgcggtagctgctgaatcttctactggtacatggacaaccgtgtggaccgatgggcttaccagccttgatcgttacaaaggacgatgctaccacatcgagcccgttgctggagaagaaaatcaatatatttgttatgtagcttaccccttagacctttttgaagaaggttctgttactaacatgtttacttccattgtgggtaatgtatttgggttcaaagccctgcgcgctctacgtctggaggatctgcgaatccctacttcttatactaaaactttccaaggcccgcctcatggcatccaggttgaaagagataaattgaacaagtacggtcgccccctattangangtactattaaaccnaaattggggttatccgctaagaattac
>4027_psb-psb.ab1 trnH-psbA intergenic spacer
ctccatctataaatggataagaccttggtcttattgtataggagtttttgaaaaataaaggagcaataatttccttcttcttctttataagatagataagagggctttattgctcctttattttctttttatttattctagtattttattagtactaggacttaaatatagatgcttttttttttaaaaaaaaaaagcaaaaaaaatgttcgaaacgaaattattttatttaaatattaaataaatagaatatgaaattaaacaaaaaaacatataaaaaattagagtaaagggcggatgtagccaagtggat
>4027_rbc-rbc.ab1 rbcL chloroplast region
ggtgttaaagagtacaaattgacttattatactcctgaatacgaaaccaaagatactgatatcttagcagcattccgagtaactcctcaacctggagttccacctgaagaagcaggggccgcggtagctgccgaatcttctactggtacatggacaactgtgtggaccgatggacttaccagccttgatcgttacaaaggacgatgctaccatatcgagccagttccgggagaagaagatcaatatattgcttatgtagcttaccctttagacctttttgaagaaggttctgttactaacatgtttacttccattgtaggtaatgtatttgggttcaaagccctgcgtgctctacgtctggaagatttgcgaattcccgttgcttatactaaaaccttccaaggcccgcctcatggcatccaagttgagagagataaattgaacaagtatggtcgtcccctattgggatgtactattaaacctaaattaggtttatctgctaaaaactacggtagagcagtttatgaatgtcttcgtg
>1251_PSB_PSB_FORWARD-PSB_FORWARD.ab1 trnH-psbA intergenic spacer
aatggataagatttcgataaatggataagatttcgatctttgtgtatacgagtttttgaaaataacggagcaatgccgattctcttccaagaagttggtattgctccgttatttattaggttttttttttcaatttttttttcttttttatttaggtccttgttttactttttacttcaacaaaacaaaaagtatttttatggtttttgatttagtatcctattattatgtgctaataattcaatttccctttcgttatttttgttattttggctttacagtcataggtaggaatttcactctttttttttttattttgaaaaaagaagggggg
>1567_MATK_MATK_FOWARD-MATK_FORWARD.ab1 matK chloroplast region
agtatatattttattcgatacaaactctttttttttgaggatccgctgtgataatgagaaagatttctgcatatacgcacaaaccggtcgataatatgagaatctgaagaatcggcccaaatcggcttactaatgggattccctaatggattacaaaaacgtgccttagtcaatgattcaatcataggaataattggaacggctgtctcaaacttcttcatagcattatctattagatatgcattttctagcatttgactccgtaccaccaaaggatttcgtcgccgactggaaagataacccagaaagttgatagaatctttgtttaagtggtttatatgagcccttacgggttgagaccacacatgaaaatgccattgccataaattgacaaagtaatatttccatttattcatcagaaggggcgtatcttttgaagccagaatggcttttccttgatatctaacataatgcatgaaaagatccttgtacaaccataagatgtcctgaaaaccattagcaaagacttcgacaagatagtctacttttccataaaaatggattcgctcaaggaggactccagaagatgttaatcgtaaatgagaagattgattacggagaaaaaagaagaggaattcatattcatatacatgagaattatataggaacaagaaaaatcttggattacttgttgaaaaactggaaattgatttctttggagtaataagactattccaattaaaatactcgtgaagaaagaatcgtaatnntgtaaagaagaggcatcttttacccagtagcga
>1567_PSB_PSB_FORWARD-PSB_FORWARD.ab1 trnH-psbA intergenic spacer
tagctgctattgagctccatctacaaatggataagatttcgataaatggataagatttcgatctttgtgtatacgagtttttgaaaataacggagcaatgccgattctcttccaagaagttggtattgctccgttatttattaggttttttttttcaatttttttttcttttttatttaggtccttgttttactttttacttcaacaaaacaaaaagtatttttatggtttttgatttagtatcctattattatgtgctaataattcaatttccctttcgttatttttgttattttggctttacagtcataggtaggaatttcactctttttttttttattttgnaaaaagaagggggg
>1567_RBC-RBC_FORWARD.ab1 rbcL chloroplast region
attataaattgacttattatactcctgactatgtaaccaaagatactgatatcttggcagcattccgagtaactcctcaacctggggttccgcccgaggaagcgggggccgcggtagctgcggaatcttctactggtacatggacaactgtgtggaccgatgggcttaccagccttgatcgttacaaaggacgatgctacaacattgagcctgttgctggagaagaaaatcaatatatatgttatgtagcttaccctttagacctttttgaagaaggttctgttactaacatgtttacttccattgtaggtaatgtatttgggtttaaagccttgcgcgctctacgtctagaggatctacgagtccctcccgcgtattcgaaaactttccaaggcccccctcacggcatccaagttgagagagataaattgaacaagtatggacgtcccctattgggatgtactattaaacctaaattgggattatctgctaagaactacggtagagcagtttatgaatgtctacgtggtggacttgatttta
>1575_PSB_PSB_FORWARD-PSB_FORWARD.ab1 trnH-psbA intergenic spacer
aaatggataagatttctatctttgtgtatacgagtttttgaaaataacggagcaataccaacttcttggaaaagaattggcattgctccgttatttattaggtttttttctttacagtcgtattattggtttaggattagagtcaatttaatataaaaatgaaaaacaaaagggtatgttattttatgtcgaaaattcggtcaagataaaaaaaattcatggtacgaatttcactttttttcggaggggtttatatgtatacagtaaggggcggatg
>1575_RBC-RBC_FORWARD.ab1 rbcL chloroplast region
attgacttattatactcctgactatccaaccaaagatactgnnntcttggcagcattccgagtaactcctcaacccggggttccgcccgaggaagcgggggccgcggtagctgcggaatcttctactggtacatggacaactgtgtggaccgatgggcttactagccttgatcgttacaaaggacgatgctacaacattgagcctgttgctggagaagaaaatcaatatatatgttatgtagcttaccctttagacctttttgaagaaggttctgttactaacatgtttacttccattgtaggtaatgtatttgggtttaaagccttgcgcgctctacgtctagaggatctacgaatccctacttcgtatacgaaaacctttcaaggcccccctcacggcatccaagttgagagagataaattgaacaagtatggacgtcccctattgggatgtactattaaacctaaattgggattatccgctaagaactacggtagagcggtttatgaatgtctacgcggtggacttgattt
>1407_PSB_PSB_FORWARD-PSB_FORWARD.ab1 trnH-psbA intergenic spacer
tttttgaaaataacggaggaaggccgattctcttccaagaagttggtattgctccgttatttattangttttttttttcantttttttttttttttaatttaggtccttgttttacttttaacttcaacaaaacaaagagtatttttaggggtttggatttagtatcctattataatgggcaaataattcactttccctttcgttatttttgttatttaggctttacagccataggtaggaatttcactctttttttttttatttgggaaagaggggggggg
>184_psb-psb.ab1 trnH-psbA intergenic spacer
aaatggataagatttctatctttgtgtatacgagtttttgaaaataacggagcaataccaacttcttggaaaagaattggcattgctccgttatttattaggtttttttctttacagtcgtattattggtttaggattagagtcaatttaatataaaaatgaaaaacaaaagggtatgttattttatggcgaaaattcgggcaagataaaaaaaataaaaaaattcatggtacgaatttcactttttacttttttttcggaggggtttatatgtatacagtaaggggcggatg
>184_rbc-rbc.ab1 rbcL chloroplast region
gattatagattgacttattatactcctgaatatgaaaccaaagatactgatanctnnncancattccgagtaactcctcaacccggggttccgcccgangaagcggnggccgcggtagctgtggaatcttctactggtacatggacaactgtgtggaccgatgggcttactagccttgatcgttacaaaggacgatgctacaacattgagcctgttgctggagaagaaaatcaatatatatgttatgtagcttaccctttagacctttttgaanaaggttctgttactaacatgtttacttccattgtaggtaatgtatttgggtttaaagccttgcgcgctctacgtctgnaggatctacgaatccctactncgtatacgaaaacctttcaaggcccccctcacggcatccaagttgagagagataaattgaacaagtatggacgtcccctattgggatgtactattaaacctaaattgggattnnncgctaanaactacngtagagcggtt
>4056_rbc-rbc.ab1 rbcL chloroplast region
gattataaattgacttattatactcctcagtatcaaaccaaagatactgatatcttggcagcattccgagtaactcctcagcctggagttccacctgaagaagcaggtgccgcggtagctgctgaatcttctactggtacatggacaactgtgtggaccgatgggcttaccagtcttgatcgttacaaaggacgatgctaccacatcgagcccgttgctggagaagaaaatcaatatattgcttatgtagcttatcccttanacctttttgaagaaggttctgttactaacatgtttacttccattgtgggtaatgtatttgggttcaaggccttacgcgctctacgtctggaggatttgcgaatccctacttcttatattaaaactttccaaggtccgcctcacggcatccaagttgagagagataaattgaacaaatatggccgtcccttattgggatgtactattaaaccaaaattggggttatccgctaagaattacggtagagcagtttatgaatgtctccgcgg
>228_psb-psb.ab1 trnH-psbA intergenic spacer
tcgnggctccctctataaatggataatatttttatcttaatgaatatgagtttttgaaagtaaaggagcaatatcaatcctcttgaaatggatattgctcctttactttctttctttcttttttcttttttagtagttttttatttacttcaacattttttcaacattattattattctttatttcaacatacaaaaatggactttcatatttttctttgttttatttagtaatttttacgtttttctcagcaggaacttattattttacattttcaataataagatcaatttcaatttttttttcttattctatcatatcttcgaaagataaggaaaaacttataagaaaaaatactaataactgataaaaggtataaattttaatctatgtcatttatacatagtgatagtctcggggcggatgtagccaagnggatcaaggcagt
>228_rbc-rbc.ab1 rbcL chloroplast region
tataaattgacttattatactcctgactatgaaaccaaggatactgatatcttggcagcattccgagtaactcctcaacctggagttccgcccgaagaagcaggtgccgcagtagctgctgaatcttctactggtacatggacaactgtgtggaccgacgggcttaccagccttgatcgttacaaaggacgatgctaccacatcgagcccgttgctggagaagaaaatcaatatattgcttatgtagcttatcccttagacctttttgaagaaggttctgttactaacatgtttacttccattgtgggtaatgtctttgggttcaaggctctgcgcgctctacgtctggaggatttgcgaatccctactgcttatattaaaactttccagggtccgcctcacggtatccaagttgagagagataaattgaacaagtatggccgtcccctattgggatgtactattaaacctaaattggggttatccgctaagaattacggtagagcggtttatgaatgtctccgcggtggacttgattt
>4014-1_psb-psb.ab1 trnH-psbA intergenic spacer
ccatctacaaatggataaaactaagtctttagttcaatgtatacgagcnattgaaagtaaaggggcagtatcggnttcttgacggaacaagaaattggttattgctcctttactactttactactcnctattgttttttttccctttgtttctnnnctttnncttnantaccaataantntttttaannnnannnntatnattaatttntagttnnanaaaaaaaatt
>4014_rbc-rbc.ab1 rbcL chloroplast region
agattacaaattgaattattatactcctaactatcaaccccaggatactgatatcttggcagcattccgagtaactcctcaacctggagttccatcagaagaagcaggggccgcagtagctgccgaatcttctactggtacatggacaactgtatggaccgacggacttaccagtcttgatcgttacaaaggacgatgctaccacatcgatcccgttcctggagaagacaatcaatatatttgttatgtagcttaccctttagacctttttgaagagggttctgttactaacatgtttacttccattgtgggtaatgtatttgggttcaaagccttgcgtgctctacgtttggaggatttgcnaatccctattgcttatataaaaactttccaaggaccgcctcacggnatccaggttgaaagagataaattgaacaantatggccgtcccctattgggatgcactattaaaccgaaattggggttatctgctaaaaactatggtcgagcagtttatgaatgtcttcgcggtggactn
>4038_psb-psb.ab1 trnH-psbA intergenic spacer
tgaagccccatctacaaatggataagatttttgtcttagtgtagacgagtttttgnnnataacagtgcaataccgaccctcttgcaagagggtcggtattgcactgttatttagtaggtttttctttagtagttttttntgtatatcctttttttaatacgannaatattagttagttgttaataacactaataaaaatcgaattaataaaattcgatttttattttataattttatagttaatttaatataaaagaaaagagaaaggttgtaattttctgctttttagatcttcacttctattttaatgaataantaagataaaaaaataatgatcagtggtacaaattgaaatctgaaatctttgtatttaatagtttgtaaatcgtggagcaacggaggggcggatgtagccaagtggatcaaggcagtggattgt
>4038_rbc-rbc.ab1 rbcL chloroplast region
agactataaattgacttattatactcctgaatatgtaaccaaagatactgatatcttggcagcattccgagtaactcctcaacccggagttccncccgaggaagcaggagctgcggtagctgcggaatcttctactggtacatggacaactgtgtggaccgatgggcttactagccttgatcgttacaaaggacgatgctacaacattgagcccgttgctggagaagaaaatcaatatatatgttatgtagcttaccctttanacctttttgaagaaggttctgttactaacatgtttacttcctttgtgggtaatgtatttgggttcaaagccctgcgcgccctacgtctagaggatctacgaatccctatcgcatatattaaaactttccaaggaccacctcatggtatccaagttgagagagataaattgaacaagtatggccgtcccctattgggatgtactattaaaccaaaattgggtttatccgctaanaactacggtagagcngtttatgaatgtctacgcggnggacttgatt
>324_psb-psb_3.ab1 trnH-psbA intergenic spacer
ttccatctacaaatggataagactttagttttagtgtatacgagtttttgaaagtaagggagcaataaacaatttcttgttctatcaagagggcgttattgctcctttattttcattttattttttgattttttttttattatttttattagtatactacttataatagtagtattttttttcatctatttttcattacaagatcattacaagaaaaagattcgtattggtaaaagtaaaaaaaaaaaaattttctgggtttgttcatgatttagtatcgtcttttccttctatatgaatttcaaatttctatacttttgtgaaattgttattgtcctttaaatggttgaaattgaattttgaaaaatgtaaataggagtaagggggcggatgtagccaantggat
>324_rbc-rbc_2.ab1 rbcL chloroplast region
ctggtgttaaanattacaaattgacttattatactcctgaatataaaaccttagatactgatatcttggcagcattccgagtaactcctcaacctggagttccacctgaagaagcaggggccgcggtagctgccgaatcttctactggtacatggacagctgtgtggaccgatggacttactagccttgatcgttacaaagggcgatgctatcacatcgagcccgttcccggagaagacaatcaatatattgcttatgtagcttatcctttagacctttttgaagaaggttctgttactaacatgtttacttccattgtgggtaatgtatttgggttcaaagccctgcgagctctacgtctagaagatctgcgaattcctcctgcgtatactaaaactttccaaggaccgcctcatggtatccaagttgaaagagataaattgaacaagtatggtcgtcccctgttgggatgtactattaaacctaaattggggttatctgctaaaaactacggtagagcagtttatgaatgtctccgcgg
>82_rbc-rbc.ab1 rbcL chloroplast region
gttaaagantacaaattgacttattatactcctgaatatgaaaccaaagatactgatatcttggcagcatttcgagtaactcctcaacctggagttccgcctgaagaagcaggagccgcggtagctgccgaatcttctactggtacatggacaactgtgtggaccgatggacttactagccttgaccgttacaaagggcgatgctaccacatcgagcccattcctggagaagaaagtcaatttattgcttatgtagcttaccccttagacctttttgaagaaggttctgttactaacatgtttacttccattgtgggtaatgtatttgggttcaaagcccttcgcgctctacgtctggaggatcttcgaatccctcctgcttatacgaaaactttccaaggcccgcctcatggcatacaagttgagagagataaattgaacaagtatggtcgccctctattgggatgtactattaaacctaaattggggttatccgctaagaactatggtcgagcagtttatgaatgtctccgcggtgga
>90_matk-matk.ab1 matK chloroplast region
ccgagtatatatttgattcgatacaaactctttttttttgaggatccattgtaataatgagagagatctctgcatatctgcaaaaagcgctcaataatatcaaaatcggatgaatcggcccagaccggcttactaatgggatgtcctaatacattacaaaatcttgctttagccaatgatctaattagaggaataattggaattattgtatcaagctttttcataagattttccattataaatgacttttcgaacatttgactccgtaccactaaaggatttagccgcacatttgaaaaatagcccaaaaagtcaaatgaatgctcggataattggtttatatggatctttcctggttgagaccaaacaaaaaaatgacattgccataaacggataagatagtatttccattttttcatcaaaaagggcgtattctttgaagctagaatggattttccttgatatctaacataatgaatgaaagggtccttgaagaaccatagggtggacggaaaatccttatcaaagacttctacaaaatgttctatttttgcatagaaatagattcgttcaaaaaagactccagaagatgttaatcgtaaataagaagatttgttacggagaaaaagaaagatggattcgtattcacatacataagaattatataggaacaggaaaaatcttggattactttttgaaaaagtagaaatccttttttttggagtaataagactattccaatnacaatactcataaagaaagagccttaataaa
>90_psb-psb.ab1 trnH-psbA intergenic spacer
gctggggttgaggctccatctataaatggataaaatcttggtcttaatgtatacgagtttttaaacgtaaaggagcaataatgaatttcttgttctatcaagagggttaatattgctcctttactttttagtagtttcatacatcaattttgtatttacttcaacattctttaccattgttttaagataggaaaaaaatattggagtttcatactttttgtttcttttttactaatttattttatacgtttttcccagcaatctttctttatcttttgaaatgaaaaaaaaaatgagaaatgaatgttttaattctagtctattgtatcttaaaagacgagtaaaaacttcaaaataatgaaaaaaagaagaaagaatacaaatggaaatctctgtaatttttagatagtataggggcggatgtagccaagtggatcaaggcagt
>90_rbc-rbc.ab1 rbcL chloroplast region
gattataaattgaattattatactcctgactatgaaaccaaagatagtgatatcttggcagcattccgagtaactcctcaacctggagttccgcctgaagaagcaggtgccgcggtagctgctgaatcttctactggtacatggacaactgtgtggaccgatgggcttaccagtcttgatcgttacaaaggacgatgctaccacatcgagcccgttgctggagaagaaaatcaatatattgcttatgtagcttatcccttagacctttttgaagaaggttctgttactaacatgtttacttcgattgtgggtaatgtatttgggttcaaggccctgcgcgctctacgtctggaagatttgcgaatccctccttcttattctaaaactttccaaggtccgcctcacggcatccaagttgagagagataaattgaacaagtacggccgtcccctattgggatgtactattaaaccaaaattggggttatccgcgaagaattacggtagagcggtttatgaatgtctccgcggtg
>217_psb-psb.ab1 trnH-psbA intergenic spacer
gctggggttgaggctccatctataaatggataaaatcttggtcttaatgtatacgagtttttaaacgtaaaggagcaataattaatttcttgttctatcaagagggttaatattgctcctttactttttagtagtttcatacatcaattttgtatttacttcaacattctttaccattgttttaagataggaaaaaaatattggagtttcatactttttgtttcttttttactaatttattttatacgtttttcccagcaatctttctttatcttttgaaatgaaaaaaaaaaatgaaaaatgaatgttttaattctagtctattgtatcttaaaaaacgagtaaaaacttcaaaataatgaaaaaaagaaaaaagaatacaaatggaaatctctgtaatttttaaatagtataggggcggatgtagccaagtggatcaaggcagt
>217_rbc-rbc.ab1 rbcL chloroplast region
tattatnctcctgactatgaaaccaaagatagtgatatcttggcagcattccgagtaactcctcaacctggagttccgcctgaagaagcaggtgccgcggtagctgctgaatcttctactggtacatggacaactgtgtggaccgatgggcttaccagtcttgatcgttacaaaggacgatgctaccacatcgagcccgttgctggagaagaaaatcaatatattgcttatgtagcttatcccttagacctttttgaagaaggttctgttactaacatgtttacttcgattgtgggtaatgtatttgggttcaaggccctgcgcgctctacgtctggaagatttgcgaatccctccttcttattctaaaactttccaaggtccgcctcacggcatccaagttgagagagataaattgaacaagtacggccgtcccctattgggatgtactattaaaccaaaattggggttatccgcgaagaattacggtagagcggtttatgaatgtctccgcggtggacttgattttaca
>368_matk-matk.ab1 matK chloroplast region
ccgagtatatatttgattcgatacaaactctttttttttgaggatccattgtttgatgagagagatctctgnntatctgcaaaaagcgctcaanaatatcaaaatcggangattcggcccgnaccggcttactactgagatgtccgaatacattacnaaatcttgctttcnccaatgatctacttanaggaataattggaattattgtannaagctttttngaaagattttcctttaatgatgacttttcnaatttttgactccgtaccactaaaggatttccccccacctttgaaaaataccccgaccctttcattgattgcgcgaaaaattggttaatatgcatccttcctggttgaaaccaaccctttttgagacattgccgtaaacggaaactaatccatttccgtttttgcatcttaaagggc
>368_psb-psb_3.ab1 trnH-psbA intergenic spacer
agctggggttgaggctccatctataaatggataaaatcttggtcttaatgtatacgagtttttaaacgtaaaggagcaataattaatttcttgttctatcaagagggttaatattgctcctttactttttagtagtttcatacatcaattttgtatttacttcaacattctttaccattgttttaagataggaaaaaaatattggagtttcatactttttgtttcttttttactaatttattttatacgtttttcccagcaatctttctttatcttttgaaatgaaaaaaaaaaatgaaaaatgaatgttttaattctagtctattgtatcttaaaaaacgagtaaaaacttcaaaataatgaaaaaaagaaaaaagaatacaaatggaaatctctgtaatttttaaatagtataggggcggatgtagccaagtggatcaaggcagt
>368_rbc-rbc.ab1 rbcL chloroplast region
tataaattgaattattatactcctgactatgaaaccaaagatagtgatatcttggcagcattccgagtaactcctcaacctggagttccgcctgaagaagcaggtgccgcggtagctgctgaatcttctactggtacatggacaactgtgtggaccgatgggcttaccagtcttgatcgttacaaaggacgatgctaccacatcgagcccgttgctggagaagaaaatcaatatattgcttatgtagcttatcccttagacctttttgaagaaggttctgttactaacatgtttacttcgattgtgggtaatgtatttgggttcaaggccctgcgcgctctacgtctggaagatttgcgaatccctccttcttattctaaaactttccaaggtccgcctcacggcatccaagttgagagagataaattgaacaagtacggccgtcccctattgggatgtactattaaaccaaaattggggttatccgcgaagaattacggtagagcggtttatgaatgtctccgcggtg
>375_psb-psb.ab1 trnH-psbA intergenic spacer
ggggttgaggctccatctataaatggataaaatcttggtcttaatgtatacgagtttttaaacgtaaaggagcaataattaatttcttgttctatcaagagggttaatattgctcctttactttttagtagtttcatacatcaattttgtatttacttcaacattctttaccattgttttaagataggaaaaaaatattggagtttcatactttttgtttcttttttactaatttattttatacgtttttcccagcaatctttctttatcttttgaaatgaaaaaaaaaaatgaaaaatgaatgttttaattctagtctattgtatcttaaaaaacgagtaaaaacttcaaaataatgaaaaaaagaaaaaagaatacaaatggaaatctctgtaatttttaaatagtataggggcggatgtagccaagtggatcaaggcagt
>375_rbc-rbc.ab1 rbcL chloroplast region
tataaattgaattattatactcctgactatgaaaccaaagatagtganatcttggcagcattccgagtaactcctcaacctggagttccgcctgaagaagcaggtgccgcggtagctgctgaatcttctactggtacatggacaactgtgtggaccgatgggcttaccagtcttgatcgttacaaaggacgatgctaccacatcgagcccgttgctggagaagaaaatcaatatattgcttatgtagcttatcccttagacctttttgaagaaggttctgttactaacatgtttacttcgattgtgggtaatgtatttgggttcaaggccctgcgcgctctacgtctggaagatttgcgaatccctccttcttattctaaaactttccaaggtccgcctcacggcatccaagttgagagagataaattgaacaagtacggccgtcccctattgggatgtactattaaaccaaaattggggttatccgcgaagaattacggtagagcggtttatgaatgtctccgcggtggacttgattttacana
>1528_RBC_RBC_FORWARD-RBC_FORWARD.ab1 rbcL chloroplast region
ttgaattattatactcctgactatgaaaccaaagatagtgatnnnntggcagcattccgagtaactcctcaacctggagttccgcctgaagaagcaggtgccgcggtagctgctgaatcttctactggtacatggacaactgtgtggaccgatgggcttaccagtcttgatcgttacaaaggacgatgctaccacatcgagcccgttgctggagaagaaaatcaatatattgcttatgtagcttatcccttatacctttttgaagaaggttctgttactaacatgtttacttctattgtgggtaatgtatttgggttcaaggccctgcgcgctctacctctggaagatttgcgaatccctacttcttattctaaaactttccaaggtccgcctcacggcatccaagttgagagagataaattgaacaagtacggccgtcccctattgggatgtactattaaaccaaaattggggttatccgcnaagaattacggtagagcggtttatgaatgtctccgcggtggacttgattttaca
>4003_rbc-rbc.ab1 rbcL chloroplast region
tataaattgaattattatactcctgactatgaaaccaaagatagtgatatcttggcagcattccgagtaactcctcaacctggagttccgcctgaagaagcaggtgccgcggtagctgctgaatcttctactggtacatggacaactgtgtggaccgatgggcttaccagtcttgatcgttacaaaggacgatgctaccacatcgagcccgttgctggagaagaaaatcaatatattgcttatgtagcttatcccttatacctttttgaagaaggttctgttactaacatgtttacttcgattgtgggtaatgtatttgggttcaaggccctgcgcgctctacgtctggaagatttgcgaatccctacttcttattctaaaactttccaaggtccgcctcacggcatccaagttgagagagataaattgaacaaatacggccgtcccctattgggatgtactattaaaccaaaattggggttatccgcnaagaattacngtagagcggtttatgantgtctccgcggtggact
>4004_psb2-psb.ab1 trnH-psbA intergenic spacer
ggggttgaggctccatctataaatggataaaatcttggtcttaatgtatacgagtttttaaacgtaaaggagcaataattaatttcttgttctatcaagagggttaatattgctcctttcctttactttttagtagtttcatacatcaattttgtatttacttcaacattctttaccattgttttaagataggaaaaaaatattggagtttcatactttttgtttcttttttactaatttattttatacgtttttcccagcaatctttctttatcttttgaaatgaaaaaaaaaatgaaaaatgaatgttttaattctagtctattgtatcttaaaaaacgagtaaaaacttcaaaataatgaaaaaaagaaaaaagaatacaaatggaaatctctgtaatttttaaatagtataggggcggatgtagccaagtggatcaaggcagt
>4004_rbc2-rbc.ab1 rbcL chloroplast region
tataaattgaattattatactcctgactatgaaaccaaagatagtgatatcttggcagcattccgagtaactcctcaacctggagttccgcctgaagaagcaggtgccgcggtagctgctgaatcttctactggtacatggacaactgtgtggaccgatgggcttaccagtcttgatcgttacaaaggacgatgctaccacatcgagcccgttgctggagaagaaaatcaatatattgcttatgtagcttatcccttagacctttttgaagaaggttctgttactaacatgtttacttcgattgtgggtaatgtatttgggttcaaggccctgcgcgctctacgtctggaagatttgcgaatccctacttcttattctaaaactttccaaggtccgcctcacggcatccaagttgagagagataaattgaacaagtacggccgtcccctattgggatgtactattaaaccaaaattggggttatccgcgaagaattacggtagagcggtttatgaatgtctccgcgg
>4005_rbc-rbc.ab1 rbcL chloroplast region
gattataaattgaattattatactcctgactatgaaaccaaagatagtgatatcttggcagcattccgagtaactcctcaacctggagttccgcctgaagaagcaggtgccgcggtagctgctgaatcttctactggtacatggacaactgtgtggaccgatgggcttaccagtcttgatcgttacaaaggacgatgctaccacatcgagcccgttgctggagaagaaaatcaatatattgcttatgtagcttatcccttagacctttttgaagaaggttctgttactaacatgtttacttcgattgtgggtaatgtatttgggttcaaggccctgcgcgctctacgtctggaagatttgcgaatccctacttcttattctaaaactttccaaggtccgcctcacggcatccaagttgagagagataaattgaacaagtacggccgtcccctattgggatgtactattaaaccaaaattggggttatccgcgaagaattacggtagagcggtttatgaatgtctccgcggtg
>4058_rbc-rbc.ab1 rbcL chloroplast region
tatnaattgaattattatactcctgactatgaaaccaaagatagtgatatcttggcagcattccgagtaactcctcaacctggagttccgcctgaanaagcatgtgccgcggtagctgctgaatcttctactggtacatggactactgtgtggaccgatgggcttaccagtcttgatcgttacaaaggacgatgctaccacatcnancccgntgctggaaaagaaaatcnatatattgcttatgtagcttatcccttagacctttttgaagaaggttctgttactaacatgtttacttctattgtgggtaatgaatttgggttcaaggccctgcgcgctctacntctggaagatttgcaaatccctacttcttattctaaaattttccaaggnccgcctctcggngtccangttganagagataaattgaacaaatacggccgt
>1481_RBC-RBC_FORWARD.ab1 rbcL chloroplast region
gattataaattgaattattatactcctgactatgaaaccaaagatagtgatatcttggcagcattccgagtaactcctcaacctggagttccgcctgaagaagcaggtgccgcggtagctgctgaatcttctactggtacatggacaactgtgtggaccgatgggcttaccagtcttgatcgttacaaaggacgatgctaccacatcgagcccgttgctggagaagaaaatcaatatattgcttatgtagcttatcccttagacctttttgaagaaggttctgttactaacatgtttacttcgattgtgggtaatgtatttgggttcaaggccctgcgcgctctacgtctggaagatttgcgaatccctccttcttattctaaaactttccaaggtccgcctcacggcatccaagttgagagagataaattgaacaagtacggccgtcccctattgggatgtactattaaaccaaaattggggttatccgcgaagaattacggtagagcggtttatgaatgtctccgcggtgga
>1513_PSB_PSB_FORWARD-PSB_FORWARD.ab1 trnH-psbA intergenic spacer
gtngaggctccatctataaatggataaaatcttggtcttaatgtatacgagtttttaaacgtaaaggagcaataattaatttcttgttctatcaagagagttaatattgctcctttactttttagtagtttcatacatcaattttgtatttacttcaacattctttaccattgttttaagataggaaaaaaatattggagtttcatactttttgtttcttttttactaatttattttatacgtttttcccagcaatctttctttatcttttgaaatgaaaaaaaaaatgaaaaatgaatgttttaattctagtctattgtatcttaaaaaacgagtaaaaacttcaaaataatgaaaaaaagaaaaaagaatacaaatggaaatctctgtaatttttaaatagtataggggcggatgtagccaagtggatcaaggcagt
>1318_PSB_PSB_FORWARD-PSB_FORWARD.ab1 trnH-psbA intergenic spacer
ctccaacaaatggataagacttggtcttagtgtagaggagtttttgaaaataaaatagaaatataaggagcaataaactctttcttgttctatcaagaggggttattgctcctttattttcttttaagttagtagtatttttttagtagtattgtacttatctagacttttcttctttccattacagaaaaaaaaaagaaagaagataaatgaaatgatcgaaattcaatcttttgtcttataatttataaaaaaaaaaattgaaaaatcgaataaaatttaaataatttaatattttaaagttaaagtaatttaaaagtaaatagtaaaggggcggatgtagccaaggggat
>1318_RBC-RBC_FORWARD.ab1 rbcL chloroplast region
gttaaagagtacaaattgacttattatactcctgaatacgaaaccaaagatactgatatcttggcagcattccgagtaactcctcaacctggagttccgcctgaagaagcaggggccgcggtagctgccgaatcttctactggtacatggacaactgtgtggaccgatggacttaccagccttgatcgttacaaagggcgatgctaccacatcgagcccgttcctggagaagcagatcaatatatctgttatgtagcttatcctttagacctttttgaagaaggttctgttactaacatgtttacttccattgtaggaaatgtatttggattcaaagccctgcgtgctctacgtctggaagatctgcgaatccctactgcttatattaaaactttccaaggcccgcctcatgggatccaagttgagagagataaattgaacaagtatggtcgtcccctgttgggatgtactattaaacctaaattggggttatctgctaaaaactatggtagagcagtttatgaatgtcttcgcggtg
>1423_MATK_MATK_FORWARD-MATK_FORWARD.ab1 matK chloroplast region
atatattttattcgatacaaactctttttttttgaagatccgctgtgataatgagaaagatttctgcatatacgcacaaatcggtcaataatatcagaatcggaggaatcggcccacgtcggcttactaatgggatgccccaatgtgttacaaaatttcgctttagacaatgatccaatcagagaaataattggaattcttgtatccagcttcttcatagcattatctattataaatgaattttctagcatttgaccccgtaccactgaaggatttaatcgcacacttgaaagatagcccagaaagtcgagagagtatttagataattgatttatacggactcttcctgattgagaccacacgtaaaaataatattgccacaaatcgacaaagtaatatttccacctattcatcagaggagacgtatcttttgaggctagacttgcctttccttgatatctaataaaatgtatgaagggttctttgaacaaccagaggttgttctgaaaatcattagaaaagacttctacaagatgctccatttttccatagaaaaaaattcgttcaagaaagactccagaagatgttgatcgtaaatgagaagattggttacggagaaaaaggaaaatggattcgtattcacatacatgagaattatataggaacaagaaaaatcttggattannaatagaaatagatttctttggagtaaaaaaactcttcaaattacaatactcgtagagaaagaaccgtaataaatgcaaagaggaagcatcttttacccagta
>1423_PSB_PSB_FORWARD-PSB_FORWARD.ab1 trnH-psbA intergenic spacer
ccatctacaaatgggtaagactttggttttagtgtatacgggtttttgaaaataaaggagcaatgccaatactcttgatagaacaagaaattggttattgctcctttatttatatttagtagtctttcttttctttacataagtttgttctttctttattttaactaccccttataccctatttaattttaccactattttaattttaccataagaaaagaaaaagggatttgagtttgatttcgttttattggattttatttagtattatacgtccgttatggactaactaataactaagaattatataaaatatatagtagtatagagggggcggatgtagccaagtggatcaaggcagtggattg
>1423_RBC_RBC_FORWARD-RBC_FORWARD.ab1 rbcL chloroplast region
gccgttttatctgctgaatcttctactggtacatggacaaccgggtggaccgatgggcttaccagtcttgatcgttacaaagggcgatgctaccacatcgagcccgttgctggagaagaagatcnntatatatgttatgtagcttaccccttagacctttttgaggaaggttctgttactaacatgtttacttccattgtgggtaatgtatttgggttcaaagccctgcccgctctacgtctagaggatctgcgaatccctcctgcttatattaaaactttccaaggcccgcctcatggtatccaggttgaaagagataaattgaacaantacggtcgtcccctgttgggatgtactattaaacctaaattggggttatccgctaagaactacggtagagcagtttatgaatgtcta
>91_psb-psb.ab1 trnH-psbA intergenic spacer
ggataagacctcggttttaatgtagtgtgaaagagctttttgaaaataaaaaataaggagcaatagctatcaagagattagctattgctccttattttttactaatatatttatatttaggaaaagtaaaaatatttactatcctttaacataaggataagaaaaactcttgggtaaaaagaattaagatttaaagatcaagtttttccattaactccttataactctttcttgtattttgtatttgttttttctattttcttcttgtatttatatcttaataacttatgataaaacaaagaaaaaacgaaaattgatttgagatttgaattttttttattcaaaaataggctagttagggcggatgtagccaagtggatcaaggca
>91_rbc-rbc.ab1 rbcL chloroplast region
ggtgttaaagattataaattgacttattatactcctgactatgaaaccaaagatactgatatcttggcagcattccgagtaactcctcaacctggagttccgcctgaggaagcaggcgctgcggtagctgctgaatcttctactggtacatggacaactgtgtggaccgatggacttaccagtcttgatcgttataaagggcgatgctaccacatcgagcccgttgctggagaagaaaatcaatttattgcttatgtagcttaccccttggacctttttgaagaaggttctgttactaacatgtttacttccattgtgggtaacgtatttgggttcaaagccctacgcgctctccgtctggaggatttgcgaatccctcctgcttatacgaaaactttccaaggcccgcctcatggtatccaagttgagagagataaattgaacaagtatggtcgccccctattgggctgtactattaaacctaaattggggttatccgctaagaattacggtagagctgtttatgaatgtctacgcggtggacttggattt
>1587_PSB_PSB_FORWARD-PSB_FORWARD.ab1 trnH-psbA intergenic spacer
ggataagacctcggttttagtgtagtgtgtaagagtttttgaaaaaaaaaaaaaaataaggagcaatagctaatctcttgttctatcaaaaaattacctattgctccttattttttactaatatatttaggaaaagttaaaatatttactatcctttaacataaggaaaaaaaaaactcttgggtaaagataattaaaattaaaaaatcaagtttttccattaactccttataactctttcttgtcttttgtttttgttttttctattttcttcttgtatttatatcttattatgataaaaaataaaaaacgaaaattgatttgaaatttgaattttttttttatttttattcaaaaatatccgggttagggcggatgtacccaannggatcaaggcn
>1587_RBC_RBC_FORWARD-RBC_FORWARD.ab1 rbcL chloroplast region
tataaattgacttattatactcctgactatgaaaccaaagatactgatatcttggcagcattccgagtaactcctcaacctggagttccgcctgaggaagcaggtgctgcggtagctgctgaatcttctactggtacatggacaactgtgtggaccgatgggcttaccagtcttgatcgttataaagggcgatgctacggcatcgagcccgttgctggagaagacaatcaatatattgcttatgtagcttaccccttagacctttttgaagaaggttctgttactaacatgtttacttccattgtgggtaatgtatttgggttcaaagccctacgcgctctccgtctggaggatttgcgaatccctcctgcttattcgaaaactttccaaggcccgcctcatggtatccaagttgagagagataaattgaacaagtatggtcgccccctattgggctgtactattaaacctaaattggggttatctgctaagaattacggtagagctgtttatgaatgtctgcgcgg
>4040_rbc2-rbc.ab1 rbcL chloroplast region
tggtgttnagattataaattgacttattatactcctgactatgaaaccaaagatactgatatcttggcagcattccgagtaactcctcaacctggggttccgcctgaggaagcaggcgctgcggtagctgctgaatcttctactggtacatggacaactgtgtggaccgatggacttaccagtcttgatcgttataaagggcgatgctaccacatcgagcccgttgctggagaagaaaatcaatatattgcttatgtagcttaccccttatacctttttgaagaaggttctgttactaacatgtttacttccattgtgggtaatgtatttgggttcaaagccctacgcgctctccgtctggaggatttgcgaatccctcctgcttatacgaaaactttccaaggcccgcctcatggtatccaagttgagagagataaattgaacaagtatggtcgccccctattgggctgtactattaaacctaaattggggttatccgctaagaattacggtagagctgtttatgaatgcctacgcgg
>4045_psb-psb.ab1 trnH-psbA intergenic spacer
ccatctacaaatggataagactttggttttagtgtatacgagtttttgaaaataaaggagcaataaccaatttcttgttctatcaagagtgttggtattgctcctttatcctttattcctttattttatttagatttagtagtctttcttttctttacataagtttgttttttctttactttaactttaccttttttattttaccctatttattattattaccataagaaaaaaaggatttttaatgagtttgattttgttttattggatttgacttagtattatacgttcgttatgtactaatatattatataatttatataaaataaaaaaaaataaaaaagtcaaaaagttcttaccaatcttttgtaaagtttttattttagagtcaaaatgaaaataaaagatagagattggaattttctatatattgtatctcagaaataagataaaaaaaataatgatgaatgatagaaattgaaatctttgaaatttgtatttaaaatatttaaacaaataaaaagataaaaagaaaatagtatagtagaggggcggatgtagccaagtggatcaaggcagtggattg
>4045_rbc-rbc.ab1 rbcL chloroplast region
tggtgttnngagtataaattgacttattatactcctgaatatgaagtcaaagatactgatatcttggcagccttccgagtaactcctcaacccggagttccgcctgaggaagcaggggccgcggtagctgctgaatcttctactggtacatggacaaccgtgtggaccgatgggcttaccagccttgatcgttacaaagggcgatgctacgacattgagcccgttgctggagaagaaaatcaatatatatgttatgtagcttaccccttagacctttttgaagaaggttctgttactaacatgtttacttccattgtgggtaatgtatttgggttcaaagccctgcgcgctctacgtctagaggatctgcgaatccctacttcttatactaaaactttccaaggcccgcctcatggcatccaggttgaaagagataaattgaacaagtacggtcgccccctattaggatgtactattaaacctaaattggggttatccgctaagaactacggtagagcagtttatgaatgtctacgtgg
>4081-1_rbc-rbc.ab1 rbcL chloroplast region
aagantataaattgacttattatactccggactatgaaaccaaagatactgatatcttggcagcattccgagtaactcctcaacctggagttccgcctgaggaagcgggggctgcggtagctgctgaatcttctactggtacatggacnantgtgtggnccgatgggcttaccagtcttgatcgttataaaggacgatgctatcacatcgagcccgttgctggagaagaaaatcaatatattgcttatgtagcttatcccttanacctttttgaagaaggttctgttactaacatgtttacttnccttgtgggtaatgtatttgggttcaaagccctacgcgctctacgtctggaanatatgcgactccccnctgcttattctaaaccttccacggcccgcctcatgccatcn
>4034_psb-psb.ab1 trnH-psbA intergenic spacer
ctccatccacaaatggataagacttcggtcttagtgtatacgagttcggttttttgagaatgaaggagcaataaccaattcccccttttatgaattatgaaaagggttgctattgctccttcatttttatttagtagtcttgtacttagcataagtttttgatttatgttttatttatgtttatttgttaatttgtttgtaataataggacaaggaccgcacaggaaaacttgcaattacactgcaattacaaaaagtattctttaagggttcttttaggattaaatcattatccttttgttttttattaaaagaaaaattttctctcttttttttttctcattcttttttacagttaaaataaatgaaaaagattgcaaattttgatcttttttttgatcttttatttcattttataaaatataaaaaaaagatcaaaatgtgatacaaaattatgaagttaaaatgaaaatagtacaaacttttttaattcataaataaaaaggataagggcggatgtagccaagtggat
>4034_rbc-rbc.ab1 rbcL chloroplast region
gctggcgttaaagattataaattgacttattatactcctgactatgaaaccaaagatactgatatcttggcagcattccgagtaactcctcaacctggagttccacctgaagaagcaggggcggcggtagctgctgaatcttctactggtacatggacaactgtgtggaccgatgggcttaccagtcttgatcgttacaaaggacgatgctacgacatcgagcccgttgctggagaagaaaatcaatatattgcttatgtagcttatcctttagaccttttcgaagaaggttctgttactaacatgtttacttccattgtgggtaatgtctttgggttcaaagccctgcgcgctctacgtctggaggatttgcgaatccccactgcttatactaaaactttccaaggcccgccgcatggtatccaagttgagagagataaattgaacaagtatggacgccctctattgggatgtactattaaacctaaattgggattatccgctaagaattatggtagagcagtttatgaatgtctccgcgg
>4053_rbc2-rbc.ab1 rbcL chloroplast region
gctggcgttaaagattataaattgacttattatactcctgactatgaaaccaaagatactgatatcttggcagcattccgagtaactcctcaacctggagttccacctgaagaagcaggggcggcggtagctgctgaatcttctactggtacatggacaactgtgtggaccgatgggcttaccagtcttgatcgttacaaaggacgatgctacgacatcgagcccgttgctggagaagaaaatcaatatattgcttatgtagcttatcctttataccttttcgaagaaggttctgttactaacatgtttacttccattgtgggtaatgtctttgggttcaaagccctgcgcgctctacgtctggaggatttgcgaatccccactgcttatactaaaactttccaaggcccgccgcatggtatccaagttgagagagataaattgaacaagtatggacgccctctattgggatgtactattaaacctaaattgggattatccgctaagaattatggtanagcagtttatgaatgtctccgcgg
>1_rbc-rbc_R.ab1 rbcL chloroplast region
ttgacttattatactcctgactatgaaaccaaaaatactgannntttggcagcatttcgagtaactcctcaacccggagttccacctgaggaagcaggggctgcggtagctgccgaatcttctactggtacatggacaactgtgtggaccgatggacttaccagccttgatcgttacaaaggacgatgctaccacatcgagcccgttcctggggaggaaagtcaatttattgcctatgtagcttaccctttagacctttttgaagaaggttctgttacgaacatgtttacttctattgtgggtaatgtatttgggttcaaagctctacgagctctacgtctggaggatctgcgaattcctcctgcttattccaaaactttcctaggcccgccccatggcatccaagttgagagagataaattgaacaagtatggtcgtcccctattgggatgtactattaaaccaaaattggggttatccgccaagaactacggtagagcggtttatgaatgtctccgcggtggacttgatttt
>32_rbc-rbc.ab1 rbcL chloroplast region
gattacaaattgacttattatactcctgactatgaaaccaaaaatactgatattttggcagcatttcgagtaactcctcaacccggagttccacctgaggaagcaggggctgcggtagctgccgaatcttctactggtacatggacaactgtgtggaccgatggacttaccagccttgatcgttacaaaggacgatgctaccacatcgagcccgttcctggggaggaaagtcaatttattgcctatgtatcttaccctttagacctttttgaagaaggttctgttacgaacatgtttacttctattgtgggtaatgtatttgggttcaaagctctacgagctctacgtctggaggatctgcgaattcctcctgcttattccaaaactttcctaggcccgccccatggcatccaagttgagagagataaattgaacaagtatggtcgtcccctattgggatgtactattaaaccaaaattggngttatccgccaagaactacggtagagcggtttatgaatgtctccgcggt
>79_psb-psb.ab1 trnH-psbA intergenic spacer
tccatctacaaacggataatactttggtattagtgtatacgagtcgttgaaggatcaataccaaacttcttaatagaacaagaagtttggtattgatccattcggttcagtagtgttttattcacataatcatttttcattttcatttcttttattcaacttatgaaaaccgctgtatttcagcaggaaggagggtgaagtaataaagactaaattaaaaaataatgaatggtgaaaatggaatccttttgagagaggaggggcggatgtagccaagtggatcaaggcagtggattg
>79_rbc-rbc.ab1 rbcL chloroplast region
gattacaaattgacttattatactcctgactatgaaaccaaaaatactgatattttggcagcatttcgagtaactcctcaacccggagttccacctgaggaagcaggggctgcggtagctgccgaatcttctactggtacatggacaactgtgtggaccgatggacttaccagccttgatcgttacaaaggacgatgctaccacatcgagcccgttcctggggaggaaagtcaatttattgcctatgtagcttaccctttagacctttttgaagaaggttctgttacgaacatgtttacttctattgtgggtaatgtatttgggttcaaagctctacgagctctacgtctggaggatctgcgaattcctcctgcttattccaaaactttcctaggcccgccccatggcatccaagttgagagagataaattgaacaagtatggtcgtcccctattgggatgtactattaaaccaaaattggggttatccgccaagaactacggtagagcggtttatgaatgtctccgc
>183_rbc-rbc.ab1 rbcL chloroplast region
aaattgacttattatactcctgactatgaaaccaaagatactgntatnntggcagcattccgagtaactcctcaacccggagttccacctgangaagcaggggccgcggtagctgctgaatcttctactggtacatggacaactgtgtggaccgatggacttaccagtcttgatcgttacaaaggacgatgctaccacatcgagcccgttcctggagaagaaaatcaatttattgcctatgtagcttaccctttagacctttttgaagaaggttctgttacnaacatgtttacttctattgtgggtaatgtatttgggttcaaggctctgcgagctctacgtctggaggatttgcgaattcctcctgcttattctaaaactttccnaggcccgccncatggcatccaagttgagagagataaattgaacaagtatggncgtcccctattgngatgcactattaaaccaaaattggggttatccgccaagaactacggtagagcggtttatgaatgtctccgc
>226_rbc-rbc.ab1 rbcL chloroplast region
attacaaattgacttattatactcctgactatgaaaccaaagatactgntattttggcagcatttcgagtaactcctcaacccggagttccacctgaggaagcaggggctgcggtagctgccgaatcttctactggtacatggacaactgtgtggaccgatggacttaccagccttgatcgttacaaaggacgatgctaccacatcgagcccgttcctggggaagaaagtcaatttattgcctatgtagcttaccctttatacctttttgaagaaggttctgttacgaacatgtttacttctattgtgggtaatgtatttgggttcaaagctctgcgagctctacgtctggaggatctgcgaattcctcctgcttattccaaaactttcctaggaccgccccatggnatccaagttgaaagagataaattgaacaagtatggncgtcccctgttgggatgtactattaaaccaaaattggggntatccgcnaagaactacggtagagcggtttatgaatgtctccgcggtggacttgatttt
>229_rbc-rbc_R.ab1 rbcL chloroplast region
ttgacttattatactcctgactatgaaaccaaaaatactgnnnttttggcagcatttcgagtaactcctcaacccggagttccacctgaggaagcaggggctgcggtagctgccgaatcttctactggtacatggacaactgtgtgganagatggacttaccagccttgatcgtcacaaaggacgatgctaccacatcaagcccgttcctggggaggaaagtcaatttattgcctatgtagcttaccctttagacctttttgaagaaggttctgttacgaacatgtttacttctattgtgggtaatgtatttgggttcaaagctctacgagctctacgtctggaggatctgcgaattcctcctgcttattccnaaactttcctaggcccgccccatggcatccaagttgaaagagataaattgaacaagtatggtcgtcccctattgggatgtactattaaaccaaaattggggttatccgccaagaactactgtaaagcggtttatgaatgtctccgcggtggacttgatttt
>265_rbc-rbc.ab1 rbcL chloroplast region
ttgacttattatactcctgactatgaaacaaaaaatactgntattttggcagcatttcgagtaactcctcaacccggagttccacctgaggaagcaggggctgcggtagctgccgaatcttctactggtacatggacaactgtgtggaccgatggacttaccagccttgatcgttacaaaggacgatgctaccacatcgagcccgttcctggggaagaaagtcaatttattgcctatgtagcttaccctttatacctttttgaagaaggttctgttacgaacatgtttacttctattgtgggtaatgtatttgggttcaaagctctaccacctctacgtctggaggatctgcgaattcctcctgcttattccaaaactttcctaggcccgccccatggcatccaagttganagagataaattgaacaagtatggtcgtcccctattgggatgtactattaaaccaaaattggggttatccgccaagaactacggtagagcggtttatgaatgtctccgcggtggacttgatttt
>270_rbc-rbc.ab1 rbcL chloroplast region
gattacaaattgacttattatactcctgactatgaaaccaaaaatactgatattttggcagcatttcgagtaactcctcaacccggagttccacctgaggaagcaggggctgcggtagctgccgaatcttctactggtacatggacaactgtgtggaccgatggacttaccagccttgatcgttacaaaggacgatgctaccacatcgagcccgttcctggggaggaaagtcaatttattgcctatgtagcttaccctttaaacctttttgaaaaatgttctgttactaacatgtttacttctattgtgggtaatgtatttgggttcaaagctctacgacctctacgtctggaggatctgcgaattcctcctgcttattccaaaactttcctaggcccgccccatggcatccaagttganagagataaattgaacaagtatggncgtcccctattggnatgnactattanaccaaaattggtgttatccgccaagaactacggtanagcggtttatgaatgtctccgcggtgnacttgatttt
>316_rbc-rbc.ab1 rbcL chloroplast region
ttgacttattatactcctgactatgaaaccaaaaatactgntntantggnagcattccgagtaactcctcaacccggagttccacctgaggaagcaggggctgcggtagctgccgaatcttctactggtacatggacaactgtgtggaccgatggacttaccagccttgatcgttacaaaggacgatgctaccacatcgagcccgttcctggagaggaaaatcaatttattgcctatgtagcttaccctttagacctttttgaagaaggttctgttactaacatgtttacttcnattgtgggtaatgtatttggattcaaagccctacgagctctacgtctggaagatctgcgaattcctcctgcttattccaaaactttcctaggnccgcctcatggcatccaagttgaaagagataaattgaacaaatatggtcgtcccctattgggatgtactattaaaccaaaattggttnatccnccaaanaactacggtaaagcggtttatgaatgtctccgc
>4022_psb-psb.ab1 trnH-psbA intergenic spacer
tccatctacaaacggataatactttggtattagtgtatacgagtcgttgaaggatcaataccaaacttcttaatagaacaagaagtttggtattgatccattcggttcagtagtgttttattcacataatcatttttcattttcatttcttttattcaacttatgaaaaccgctgtatttcagcaggaaggagggtgaagtaataaagactaaattaaaaaataatgaatggtgaaaatggaatccttttgagagaggaggggcggatgtagccaagtggatcaaggcagtggattg
>4022_rbc-rbc.ab1 rbcL chloroplast region
gattacaaattgacttattatactcctgactatgaaaccaaaaatactgatattttggcagcatttcgagtaactcctcaacccggagttccacctgaggaagcaggggctgcggtagctgccgaatcttctactggtacatggacaactgtgtggaccgatggacttaccagccttgatcgttacaaaggacgatgctaccacatcgagcccgttcctggggaggaaagtcaatttattgcctatgtagcttaccctttagacctttttgaagaaggttctgttacgaacatgtttacttctattgtgggtaatgtatttgggttcaaagctctacgagctctacgtctggaggatctgcgaattcctcctgcttattccaaaactttcctaggcccgccccatggcatccaagttgagagagataaattgaacaagtatggtcgtcccctattgggatgtactattaaaccaaaattggggttatccgccaagaactacggtagagcggtttatgaatgtctccgcg
>4054_psb-psb.ab1 trnH-psbA intergenic spacer
tccatctacaaacggataatactttggtattagtgtatacgagtcgttgaaggatcaataccaaacttcttaatagaacaagaagtttggtattgatccattcggttcagtagtgttttattcacataatcatttttcattttcatttcttttattcaacttatgaaaaccgctgtatttcagcaggaaggagggtgaagtaataaagactaaattaaaaaataatgaatggtgaaaatggaatccttttgagagaggaggggcggatgtagccaagtggatcaaggcagtggattg
>4054_rbc-rbc.ab1 rbcL chloroplast region
gattacaaattgacttattatactcctgactatgaaaccaaaaatactgatattttggcagcatttcgagtaactcctcaacccggagttccacctgaggaagcaggggctgcggtagctgccgaatcttctactggtacatggacaactgtgtggaccgatggacttaccagccttgatcgttacaaaggacgatgctaccacatcgagcccgttcctggggaggaaagtcaatttattgcctatgtagcttaccctttagacctttttgaagaaggttctgttacgaacatgtttacttctattgtgggtaatgtatttgggttcaaagctctacgagctctacgtctggaggatctgcgaattcctcctgcttattccaaaactttcctaggcccgccccatggcatccaagttgagagagataaattgaacaagtatggtcgtcccctattgggatgtactattaaaccaaaattggggttatccgccaagaactacggtagagcggtttatgaatgtctccgcg
>4055_psb-psb.ab1 trnH-psbA intergenic spacer
tccatctacaaacggataatactttggtattagtgtatacgagtcgttgaaggatcaataccaaacttcttaatagaacaagaagtttggtattgatccattcggttcagtagtgttttattcacataatcatttttcattttcatttcttttattcaacttatgaaaaccgctgtatttcagcaggaaggagggtgaagtaataaagactaaattaaaaaataatgaatggtgaaaatggaatccttttgagagaggaggggcggatgtagccaagtggatcaaggcagtggattg
>4055_rbc-rbc.ab1 rbcL chloroplast region
tggtgttaaagattacaaattgacttattatactcctgactatgaaaccaaaaatactgatattttggcagcatttcgagtaactcctcaacccggagttccacctgaggaagcaggggctgcggtagctgccgaatcttctactggtacatggacaactgtgtggaccgatggacttaccagccttgatcgttacaaaggacgatgctaccacatcgagcccgttcctggggaggaaagtcaatttattgcctatgtagcttaccctttagacctttttgaagaaggttctgttacgaacatgtttacttctattgtgggtaatgtatttgggttcaaagctctacgagctctacgtctggaggatctgcgaattcctcctgcttattccaaaactttcctaggcccgccccatggcatccaagttgagagagataaattgaacaagtatggtcgtcccctattgggatgtactattaaaccaaaattggggttatccgccaagaactacggtagagcggtttatgaatgtctccgcggtg
>4061_rbc-rbc.ab1 rbcL chloroplast region
tggtgttnagattacaaattgacttattatactcctgactatgaaaccaaaaatactgatattttggcagcatttcgagtaactcctcaacccggagttccacctgaggaagcaggggctgcggtagctgccgaatcttctactggtacatggacaactgtgtggaccgatggacttaccagccttgatcgttacaaaggacgatgctaccacatcgagcccgttcctggggaggaaagtcaatttattgcctatgtagcttaccctttagacctttttgaagaaggttctgttacgaacatgtttacttctattgtgggtaatgtatttgggttcaaagctctacgagctctacgtctggaggatctgcgaattcctcctgcttattccaaaactttcctaggcccgccccatggcatccaagttgagagagataaattgaacaagtatggtcgtcccctattgggatgtactattaaaccaaaattggggttatccgccaagaactacggtagagcggtttatgaatgtctccgcg
>4061-psb.ab1 trnH-psbA intergenic spacer
tccatctacaaacggataatactttggtattagtgtatacgagtcgttgaaggatcaataccaaacttcttaatagaacaagaagtttggtattgatccattcggttcagtagtgttttattcacataatcatttttcattttcatttcttttattcaacttatgaaaaccgctgtatttcagcaggaaggagggtgaagtaataaagactaaattaaaaaataatgaatggtgaaaatggaatccttttgagagaggaggggcggatgtagccaagtggatcaaggcagtggattg
>4067_psb-psb.ab1 trnH-psbA intergenic spacer
tccatctacaaacggataatactttggtattagtgtatacgagtcgttgaaggatcaataccaaacttcttaatagaacaagaagtttggtattgatccattcggttcagtagtgttttattcacataatcatttttcattttcatttcttttattcaacttatgaaaaccgctgtatttcagcaggaaggagggtgaagtaataaagactaaattaaaaaataatgaatggtgaaaatggaatccttttgagagaggaggggcggatgtagccaagtggatcaaggcagtggattg
>4067_rbc-rbc.ab1 rbcL chloroplast region
gantacaaattgacttattatactcctgactatgaaaccaaaaatactgatattttggcagcatttcgagtaactcctcaacccggagttccacctgaggaagcaggggctgcggtagctgccgaatcttctactggtacatggacaactgtgtggaccgatggacttaccagccttgatcgttacaaaggacgatgctaccacatcgagcccgttcctggggaggaaagtcaatttattgcctatgtagcttaccctttanacctttttgaagaaggttctgttacgaacatgtttacttctattgtgggtaatgtatttgggttcaaagctctacgagctctacgtctggaggatctgcgaattcctcctgcttattccaaaactttcctaggcccgccccatggcatccaagttgagagagataaattgaacaagtatggtcgtcccctattgggatgtactattaaaccaaaattggggttatccgccaagaactacggtagagcggtttatgaatgtctccgc
>4086_psb-psb.ab1 trnH-psbA intergenic spacer
tccntctacaaacggataatactttggtattagtgtatacgagtcgttgaaggatcaataccaaacttcttaatagaacaagaagtttggtattgatccattcggttcagtagtgttttattcacataatcatttttcattttcatttcttttattcaacttatgaaaaccgctgtatttcagcaggaaggagggtgaagtaataaagactaaattaaaaaataatgaatggtgaaaatggaatccttttgagagaggaggggcggatgtagccaagtggatcaaggcagtggattg
>4086_rbc-rbc.ab1 rbcL chloroplast region
aaattgacttattatactcctgaatatgaaaccaaagatactgatattttggcagccttccgagtaactcctcaacccggagttccacctgaggaagcaggagctgcggtagctgccgaatcttctactggtacatggacaactgtgtggaccgatggacttaccagtcttgatcgttacaaaggacgatgctaccacatcgagcccgttcctggagaagaaaatcaatttattggctatgtagcttaccctttagacctttttgaagaaggttctgttactaacatgtttacttccattgtgggtaatgtatttgggttcaaagctctgcgagctctacgtctggaggatctgcgaattcctcctgcttattcnaaaactttcctaggcccgccncatggnatccaggttgaaagagataaattgaacaagtatggtcgtccnnnnntgggatgtactattaaacctaaattggggttatccgctaagaactacggtagagcggtttatgaatgtctccgc
>4087_psb-psb.ab1 trnH-psbA intergenic spacer
tccatctacaaacggataatactttggtattagtgtatacgagtcgttgaaggatcaataccaaacttcttaatagaacaagaagtttggtattgatccattcggttcagtagtgttttattcacataatcatttttcattttcatttcttttattcaacttatgaaaaccgctgtatttcagcaggaaggagggtgaagtaataaagactaaattaaaaaataatgaatggtgaaaatggaatccttttgagagaggaggggcggatgtagccaagtggatcaaggcagtggattg
>4087_rbc-rbc.ab1 rbcL chloroplast region
nattacaaattgacttattatactcctgactatgaaaccaaaaatactgatattttggcagcatttcgagtaactcctcaacccggagttccacctgaggaagcaggggctgcggtagctgccgaatcttctactggtacatggacaactgtgtggaccgatggacttaccagccttgatcgttacaaaggacgatgctaccacatcgagcccgttcctggggaggaaagtcaatttattgcctatgtagcttaccctttagacctttttgaagaaggttctgttacgaacatgtttacttctattgtgggtaatgtatttgggttcaaagctctacgagctctacgtctggaggatctgcgaattcctcctgcttattccaaaactttcctaggcccgccccatggcatccaagttgagagagataaattgaacaagtatggtcgtcccctattgggatgtactattaaaccaaaattggggttatccgccaagaactacggtagagcggtttatgaatgtctccgc
>317_matk-matk.ab1_(reversed) matK chloroplast region
tgttcctntataattctcatgcatgtgaatgngaattcatnttcatttttctccgtaaacaatcctntcatttacgatcaacatctttnggannnnntcttgagcgaacacatttctatgcaaaaatagaatatcttgtagtagtgctttgtaacgattttcagannnncctatggttgttcaaagaccctttcacgcattatgtcagatatcaaggaaantcgattctggcntcaagggggnctcgtcttctgataangaaatggaaatntcaccttgtcaacctttggcaatgtcattttgncatgtggtctcaatcggccaggatccatataaagcaattatataatcattctttctattttctgggctatctttcaagtgtacgactaaactcttcggtgataaggagtcaaatgctagagaattcgtttngaatagatactgntantaagaaattcgagaccgtagtcccaattatttctctgattggatcattggctaaagcaaaattttgtaangtancagggcatcccattagtaagccgtttcggtccgattcgtcagattctgagattctcaatcgatttgggcggatatgcagaaatctttctcattatcacagtggatcctcaaaaaaacagagtttgtatcgtataaagtatatactcg
>377_psb-psb.ab1 trnH-psbA intergenic spacer
tccatctacaaacggataatactttggtattaatgtatacgagtcattgatggatcaataccaaacttcttaatagaacaagaagtttggtattgatccattcggttcagtagtgttttattcacataatcgtttttcattttcatttcttttattcaacttatgaaaacggctggttatttcatgatcgaatatcatagtttcttctgtaccaacctgcaatttatatactcttattcttcaaaagaatttgattttaggaaaa
>377_rbc-rbc.ab1 rbcL chloroplast region
gattacaaattgacttattatactcctgactatgaaaccctaagtactgatattttggcagcatttcgagtaactcctcaacccggagttccacctgaggaagcaggggctgcggtagctgccgaatcttctactggtacatggacaactgtgtggaccgatggacttaccagccttgatcgttacaaaggacgatgctaccacatcgagcccgttcctggggaggaaagtcaatttattgcctatgtagcttaccctttagacctttttgaagaaggttctgttacgaacatgtttacttctattgtgggtaatgtatttgggttcaaagctctacgagctctacgtctggaggatctgcgaattcctcctgcttattccaaaactttccatggcccgccccatggcatccaagttgagagagataaattgaacaagtatggtcgtcccctattgggatgtactattaaaccaaaattggggttatccgccaagaactacggtagagcggtttatgaatgtctccgcggt
>1484_RBC-RBC_FORWARD.ab1 rbcL chloroplast region
ttcctagcaattcctcaacctgganttccacctgaagaaacacgggcngcggtagctgcccaatcttctnctggtacatgganaactgtgtggaccgatggacttactagccttgatcgttacaaagggcgatgctaccccatcnngcccgttgctggagaagaaaatcaatatattgcttatgtagcttatcctttagacctttttgaagaaagttctggtactaatatgtttacttccattgtatggaacgtatttgggttcaaagccctgcccgctttacntctggaagatctgcgaatccctcctgcgtattctaaaactttcctaggaccgcctcaggccatccaagttgaaagagataaattgcacaagtacggccatctcctgttgggatgnactattaaacctaaattggggttatctgctaaaaactaccgnagaccggtttatgnatgtctccgcggcgga
>1553_RBC-RBC_FORWARD.ab1 rbcL chloroplast region
tgttaagactataaattgacttattatactcctgagtatccaaccaaagatactgatatcttggcagcattccgagtaactccgcaacccggagttccacccgaggaagcaggggctgcggtagctgcggaatcttctactggtacatggacaactgtgtggaccgatgggcttaccagccttgatcgttacaaaggaagatgctacgacattgagcccgttgctggagaagaaaatcaatatatatgttatgtagcttaccctttagacctttttgaagaaggttctgttactaacatgtttacttccattgtgggtaatgtatttgggttcaaagccctgcgtgctttacgtctagaggatctacgaatccctaccgcgtatactaaaactttccaaggcccgccacatgggatccaagttgagagagataaattgaacaagtatggccgtcccctattgggatgtactattaaacctaaattaggtttatccgctaagaactacggtagagctgtttatgaatgtctacgtggtggacttggattttannnnnaaaacggggngatttttgaagtcgctctanggganttgtttttaaacgacctctaacaatctctgaaccttctcttatacagaaccccgnatcaantcttcagaaatgaatcaggaaactctaaangtcntccngtcaggaacngcnngacaacctgaacctgaaacatactccnntactggctcgaccggangnnnnatccgcgcggaagtcntctacng
>310_rbc-rbc.ab1 rbcL chloroplast region
ttgacttattatactcctgantatgaaaccaaggatactgnnntctnggcagcattccgagtaactcctcaacccggagttccncctgaagaagcaggtgctgcggtagctgctgaatcttctactggtacatggacaactgtgtggactgatgggcttaccagccttgaccgttacaaaggacgatgctaccacatcgaacccgttgctggcgaagaaaatcaatttattgcttatgtagcttatcctttagacctttttgaagaaggttctgttactaacatgtttacttccattgngggtaatgtatttggattcaatgccctgcncgctttacgtctggaggatttgcgaatccctanttcttatatt
>4090_rbc2-rbc.ab1 rbcL chloroplast region
tataaattaacttattatactcctgagtatcaaaccaaggatactgatatcttggcagcattccgagtaactcctcaacctggagttccgcctgaanaagcaggtgctgcggtagctgctgaatcttctactggtacatggacaactgtgtggactgatgggcttaccagtcttgatcgttacaaaggacgatgctatcacatcgaacccgttgctggcgaaaaaaatcaatttattgcttatgtagcttatcctttanacctttttgannaaggttctgttactaacatgtttacttcctttgtaggtaatgaatttggatttaaggccctgcncgctttacnttgggaggatttgcgattccctaattcttatattaaaactttccaaggnccgcctcatggcatcangattgaaagagannaattgaataantatggccgtcctctattggaatgtactattaaacctaanttgggattatccgctaagacttatggtcga
>284_rbc-rbc.ab1 rbcL chloroplast region
tataaattgacttattacactcctgaatatgaaaccaaagatactgatatcttggcagcatttcgagtaactcctcaacctggagttccccctgaagaagcaggggctgcggtagctgctgaatcttctactggtacatggacaactgtatggactgacgggcttaccagccttgatcgatacaaaggtcgatgctaccacatcgagccggttgctggagaagaaaatcaatatattgcttatgtagcttaccccttagacctttttgaggaaggttctgttactaacatgtttacttccattgtgggtaatgtatttgggttcaaggctctgcgcgctctacgtctggaggatttgagaatccctacttcttatactaaaactttccaaggcccgcctcatggcatccaagttgagagagataaattgaacaagtatggccgccccctattgggatgtactattaaacctaaattgggattatccgctaagaattacggtagagcagtttatgaatgtcttcgcggtggacttgattttaca
>1594_PSB_PSB_FORWARD-PSB_FORWARD.ab1 trnH-psbA intergenic spacer
agctgcggttgaggctccatctataaatggataaaatttttgtcttaatgtatacgagtttttgaacgtaaaggagcaatatcaagagggttgatattgctcctttactttcttttttagtagtcttttttttccttcataccatattttgacataagaaaaaaaatattggaatttcttacttttctcatcaatctttctttatcttttcaaatgtaaaataaaaaagagaaattaatgttttaattttagtcggaaatctctgtaatttttagatagtatacgggcggatgtagccaagtggatcaaggcagt
>1594_RBC-RBC_FORWARD.ab1 rbcL chloroplast region
tataaattgacttattatactcctgactatgaaaccaaagatactgatatcttggcagcattccgagtaactcctcaacctggggttccgcctgaagaagcaggtgccgcggtagctgctgaatcttctactggtacatggacaactgtgtggaccgatgggcttaccagtcttgatcgttacaaaggacgatgctaccacatcgagcccgttgctggagaagaaaatcaatatattgcttatgtagcttatcccttagacctttttgaagaaggttctgttactaacatgtttacttccattgtgggtaatgtatttgggttcaaggccctgcgcgctctacgtctggaggatttgcgaatccctcctacttattctaaaactttccaaggtccgcctcacggcatccaagttgagagagataaattgaacaagtacgggcgtcccctattgggatgtactattaaacctaaattggggttatccgctaagaattatggtagagctgtttatgaatgtctccgcggtggacttgattt
